# Supplementary material for: Structures of the human LONP1 protease reveal regulatory steps involved in protease activation
Source: Nat Commun. 2021 May 28;12:3239. doi: 10.1038/s41467-021-23495-0 (PMC8163871; doi:10.1038/s41467-021-23495-0)
Supplement: Supplementary file 4 — Source Data [file 41467_2021_23495_MOESM4_ESM.xlsx]

## Sheet: ATPase
	Figure 2d
	Wildtype			Wildtype+substrate			WalkerB			WalkerB+substrate			Pore-1			Pore-1+substrate			Pore-2			Pore-2+substrate
	Mean	SD	n	Mean	SD	n	Mean	SD	n	Mean	SD	n	Mean	SD	n	Mean	SD	n	Mean	SD	n	Mean	SD	n
	1	0.153573	3	1.76931	0.174246	3	-0.0444238	0.0480793	3	0.107848	0.0559067	3	1.42152	0.142875	3	2.55886	0.228831	3	1.24783	0.0891987	3	2.36473	0.365758	3
	Figure 4a
	Wildtype			V809A			P854A			E884A
	Mean	SD	n	Mean	SD	n	Mean	SD	n	Mean	SD	n
	1	0.153573	3	0.613589	0.0932466	3	0.777984	0.130648	3	0.635688	0.138414	3

## Sheet: Degradation
	Figure 2c
	Wildtype			WalkerB			Pore-1			Pore-2
	Mean	SD	n	Mean	SD	n	Mean	SD	n	Mean	SD	n
	1	0.0351644	3	-0.0949109	0.0147676	3	-0.119162	0.0253904	3	0.337498	0.0271725	3
	Figure 4f
	Wildtype			V809A			P854A			E884A
	Mean	SD	n	Mean	SD	n	Mean	SD	n	Mean	SD	n
	1	0.0334159	3	0.13867	0.0183796	3	0.323722	0.0463648	3	-0.0416062	0.0257385	3
